# Supplementary material for: Antiviral Activity of Umifenovir In Vitro against a Broad Spectrum of Coronaviruses, Including the Novel SARS-CoV-2 Virus
Source: Viruses. 2021 Aug 23;13(8):1665. doi: 10.3390/v13081665 (PMC8402645; doi:10.3390/v13081665)
Supplement: Supplementary file 1 [file viruses-13-01665-s001.zip]

Archive with 1 entries (1 files):
- viruses-1300794-SI.pdf
